# Supplementary material for: Alkyl Pyridinol Compounds Exhibit Antimicrobial Effects against Gram-Positive Bacteria
Source: Antibiotics (Basel). 2024 Sep 20;13(9):897. doi: 10.3390/antibiotics13090897 (PMC11428593; doi:10.3390/antibiotics13090897)
Supplement: Supplementary file 1 [file antibiotics-13-00897-s001.zip]

Archive with 1 entries (1 files):
- antibiotics-3210148-supplementary.pdf
